# Supplementary material for: Heterojunction FeTiO3/BiOCl Photocatalytic Polymer Film in an Airlift Reactor: Efficient Visible-Light Degradation of Pharmaceutical Pollutant
Source: Polymers (Basel). 2026 May 20;18(10):1246. doi: 10.3390/polym18101246 (PMC13210920; doi:10.3390/polym18101246)
Supplement: Supplementary file 1 [file polymers-18-01246-s001.zip]

Archive with 1 entries (1 files):
- polymers-4318705-supplementary.pdf
